# Supplementary material for: Recognizing and Responding to Overt Racism Towards Medical Trainees: Using the IRES Tool and Scripted Language
Source: MedEdPORTAL. 2024 Oct 24;20:11453. doi: 10.15766/mep_2374-8265.11453 (PMC11500618; doi:10.15766/mep_2374-8265.11453)
Supplement: Supplementary file 1 — Facilitator Guide.docxSlide Deck.pptxPractice Cases.docxIRES Tool.docxScripted Language.docxPostworkshop Evaluation.docx [file mep_2374-8265.11453-s001.zip]

Archive with 7 entries (7 files):
- C. Practice Cases.docx
- D. IRES Tool.docx
- E. Scripted Language.docx
- A. Facilitator Guide.docx
- B. Slide Deck.pptx
- F. Postworkshop Evaluation.docx
- _Educational Summary Report_11453.pdf
